# Supplementary material for: Structure and Functional Characteristics of Novel Polyurethane/Ferrite Nanocomposites with Antioxidant Properties and Improved Biocompatibility for Vascular Graft Development
Source: Polymers (Basel). 2025 Jan 9;17(2):152. doi: 10.3390/polym17020152 (PMC11768855; doi:10.3390/polym17020152)
Supplement: Supplementary file 1 [file polymers-17-00152-s001.zip]

Archive with 1 entries (1 files):
- polymers-3404908-supplementary.pdf
